# Supplementary material for: Substituents Regulate the Cyclization of Conjugated Alkynes to Accurately Construct Cyclo-(E)-[3]dendralenes
Source: Molecules. 2023 May 27;28(11):4382. doi: 10.3390/molecules28114382 (PMC10254459; doi:10.3390/molecules28114382)
Supplement: Supplementary file 1 [file molecules-28-04382-s001.zip]

Archive with 1 entries (1 files):
- molecules-2413660-supplementary.pdf
